# Supplementary material for: Chitosan/Virgin Coconut Oil-Based Emulsions Doped with Photosensitive Curcumin Loaded Capsules: A Functional Carrier to Topical Treatment
Source: Polymers (Basel). 2024 Feb 27;16(5):641. doi: 10.3390/polym16050641 (PMC10935360; doi:10.3390/polym16050641)
Supplement: Supplementary file 1 [file polymers-16-00641-s001.zip]

Archive with 1 entries (1 files):
- polymers-2800530-supplementary.pdf
